# Supplementary material for: Development and Functional Characterization of Recombinant Mussel Adhesive Protein for Anti-Oxidative and Anti-Aging Therapeutic Applications
Source: Int J Mol Sci. 2025 Dec 11;26(24):11947. doi: 10.3390/ijms262411947 (PMC12732409; doi:10.3390/ijms262411947)
Supplement: Supplementary file 1 [file ijms-26-11947-s001.zip]

Archive with 1 entries (1 files):
- ijms-3971731-supplementary.pdf
